# Supplementary material for: Lack of Temporal Impairment in Patients With Mild Cognitive Impairment
Source: Front Integr Neurosci. 2019 Sep 12;13:42. doi: 10.3389/fnint.2019.00042 (PMC6751304; doi:10.3389/fnint.2019.00042)
Supplement: TABLE S2 — Neuropsychological evaluation. [file Table_2.XLS]

## Sheet: Supplementary
Subject	Group	MCI damain	Age	Level of education	Gender	MMSE	MoCA	FAB	CPM	CDT	Word list Immadiate recall	Word list Delayed recall	ROCF Copy	ROCF Delayed recall	TMT part A	TMT part B	TMT Part B-A	MCST category	MCST perseverative error	Semantic fluency
19	Control		69	9	F	29	24	17	29	10	35	7	35	13.5	82	116	34	6	0	35
24	Control		66	5	F	30	29	15	24	10	29	7	36	15.5	62	164	102	6	3	24
26	Control		68	8	M	27	25	17	30	10	31	6	28	18.5	65	89	24	6	0	41
33	Control		80	13	M	28	25	17	26	10	32	5	34	22.5	60	95	35	4	6	34
36	Control		72	8	M	29	25	18	30	10	30	6	33	27	71	88	17	6	0	46
39	Control		77	13	M	29	24	18	29	10	38	8	36	24.5	75	155	80	6	2	34
503	Control		60	13	M	30	26	17	32	14	41	10	31	22	37	90	53	6	0	47
504	Control		58	13	F	30	29	18	35	15	41	11	35	20	47	200	153	6	0	44
516	Control		66	11	F	30	25	17	26	14	46	8	32	19	23	78	55	6	0	47
520	Control		62	21	M	30	28	18	35	14	55	8	34	20	37	73	36	6	1	63
523	Control		78	5	M	30	26	18	28	14	40	8	31	14.5	94	240	146	5	1	39
524	Control		77	8	F	30	27	18	32	10	55	13	31	14	42	78	36	6	0	50
526	Control		72	8	F	28	25	16	29	11	29	5	32	10.5	49	150	101	6	1	31
527	Control		70	8	M	29	26	16	28	14	40	8	30	16	45	146	101	6	0	40
505	MCI	3	73	13	F	29	23	14	33	13	37	9	35	7.5	48	76	28	6	1	32
506	MCI	1	71	6	F	29	20	15	25	12	45	9	29	115	58	164	106
507	MCI	4	60	13	M	26	21	14		15	25	4	15	11.5	60	124	64	2	2	33
508	MCI	3	70	18	F	29	21	18	31	15	49	3	32	7.5	32	107	75	4	0	32
509	MCI	4	60	5	M	27	22	17	26	14	22	3	31	16.5	50	155	105	3	6	45
510	MCI	2	66	8	M	27	20	14	32	14	33	5	36	14.5	38	103	65	2	4	35
511	MCI	2	63	11	M	29	24	14	23	13	41	10	24	10.5	29	152	123	2		44
512	MCI	3	71	15	F	27	23	17	33	15	32	1	35	4	28	94	66	6	0	34
514	MCI	4	66	6	F	26	19	16	30	12	22	3	31	2	60	324	264	6	0	32
517	MCI	4	65	8	M	28	24	17	26	13	32	3	28	17	43	109	66	6	2	38
518	MCI	2	78	11	M	27	21	17	22	10	26	7	27	11	61	177	116	2	3	36
519	MCI	3	61	8	F	29	26	17	28	15	43	10	31	17	49	132	83	4	2	38
